# Supplementary material for: Association between Sense of Loneliness and Quality of Life in Older Adults with Multimorbidity
Source: Int J Environ Res Public Health. 2023 Feb 1;20(3):2615. doi: 10.3390/ijerph20032615 (PMC9915419; doi:10.3390/ijerph20032615)
Supplement: Supplementary file 1 [file ijerph-20-02615-s001.zip]

Archive with 1 entries (1 files):
- ijerph-2129524-supplementary.pdf
